# Supplementary material for: Design, Synthesis and Evaluation of Novel Derivatives of Curcuminoids with Cytotoxicity
Source: Int J Mol Sci. 2021 Nov 10;22(22):12171. doi: 10.3390/ijms222212171 (PMC8624111; doi:10.3390/ijms222212171)
Supplement: Supplementary file 1 [file ijms-22-12171-s001.zip]

Archive with 1 entries (1 files):
- ijms-1394058-supplementary.pdf
